# Supplementary material for: Mammographic compression in Asian women
Source: PLoS One. 2017 Apr 18;12(4):e0175781. doi: 10.1371/journal.pone.0175781 (PMC5395189; doi:10.1371/journal.pone.0175781)
Supplement: S2 Data — (XLSX) [file pone.0175781.s002.xlsx]

## Sheet: 9-12 daN
				RecordedBreastThicknessMm
PatientID	Age	VDG	CompressionForceDaN	L_CC	R_CC	L_MLO	R_MLO		90-120 N	CC	MLO	<40		40-49		50-59		>=60		1		2		3		4				Patients	105
PD000012	52	3	9	43	43	51	61		3.5	1	6					49.5								49.5				#REF!		Total views	342	342
PD000012			12	42	42	45	55									46	3.5							46	3.5			#REF!		LCC	86
PD000020	78	3	9	28	28	33	30		3	3.5	2.5							29.75						29.75						RCC	89
PD000020			12	24	25	31	27											26.75	3					26.75	3					LMLO	81
PD000041	61	2	9	58	57	72	69		2	1.5	2.5							64				64								RMLO	86
PD000041			12	58	54	68	68											62	2			62	2							Age (years)
PD000106	55	3	9	54	56	62	65		2.75	2	3.5					59.25								59.25						<40	16	105		min	max	mean	sd
PD000106			12	53	53	61	59									56.5	2.75							56.5	2.75					40-49	30			24	78	51.7429	11.0454
PD000114	52	3	9	71	70	79	77		4.25	7.5	1					74.25								74.25						50-59	37
PD000114			12	63	63	77	77									70	4.25							70	4.25					>=60	22
PD000136	59	4	9	46	47	59	56		2.5	1.5	3.5					52										52				VDG
PD000136			12	44	46	52	56									49.5	2.5									49.5	2.5			1	9	105
PD000152	55	3	9	40	62	56	61		1.25	0.5	2					54.75								54.75						2	31
PD000152			12	40	61	52	61									53.5	1.25							53.5	1.25					3	43
PD000271	44	3	9	56	53	67	76		3	3	3			63										63						4	22
PD000271			12	53	50	64	73							60	3									60	3
PD000308	62	3	9	55	58	69	72		1.5	1	2							63.5						63.5									Mammographic views				Age (years)								VDG
PD000308			12	54	57	67	70											62	1.5					62	1.5						Overall		CC		MLO		<40		40-49		50-59		>=60		1		2		3
PD000653	30	4	9	63	54	57	51		8.25	9	7.5	56.25														56.25				n (views)	342		175		167		38		86		130		88		34		103		139
PD000653			12	51	48	49	44					48	8.25													48	8.25			mean+/-sd	mean	sd	mean	sd	mean	sd	mean	sd	mean	sd	mean	sd	mean	sd	mean	sd	mean	sd	mean
PD001479	37	4	9	50		56			5.5	7	4	53														53				9 daN	56.2485	12.0944	52.9829	11.089	59.6707	12.3486	58	11.3067	54.1452	15.4164	57.2432	10.0815	51.7841	11.2574	60.0833	6.34921	57.7823	11.5938	55.3837
PD001479			12	43		52						47.5	5.5													47.5	5.5			12 daN	52.8889	12.0915	49.9371	11.1606	55.982	12.2664	54.6719	11.7922	52.6917	11.5222	53.973	10.4824	48.3295	11.3267	56.7222	6.84476	54.6371	11.7664	52.0698
PD000390	41	4	9	42	43	49	49		1.5	1.5	1.5			45.75												45.75				Difference	3.31429	1.41125	3.09406	1.94257	3.51648	1.90679	3.32812	1.81135	3.25833	1.25169	3.27027	1.4665	3.45455	1.2809	3.36111	1.62553	3.14516	1.17752	3.31395
PD000390			12	41	41	48	47							44.25	1.5											44.25	1.5
PD000398	58	2	9	69	67	83	81		4	5	3					75						75
PD000398			12	66	60	80	78									71	4					71	4
PD000423	54	2	9	71	73	78	78		2.75	0	5.5					75						75
PD000423			12	71	73	72	73									72.25	2.75					72.25	2.75
PD000454	37	3	9	48	45	46	41		4	8	0	45												45
PD000454			12	42	35	50	37					41	4											41	4
PD000456	69	2	9	61	60	62	63		2.5	3	2							61.5				61.5
PD000456			12	56	59	60	61											59	2.5			59	2.5
PD000466	60	3	9	57	61	70	71		4.5	2.5	6.5							64.75						64.75
PD000466			12	55	58	64	64											60.25	4.5					60.25	4.5
PD000504	46	4	9	47	51	55	66		1.25	0	2.5			54.75												54.75
PD000504			12	47	51	55	61							53.5	1.25											53.5	1.25
PD000510	49	1	9	55	52	75	68		4.25	2.5	6			62.5						62.5
PD000510			12	51	51	68	63							58.25	4.25					58.25	4.25
PD000549	63	4	9	34	34	38	38		2.5	3.5	1.5							36								36
PD000549			12	32	29	37	36											33.5	2.5							33.5	2.5
PD000587	63	1	9	61	62	71	62		6	3.5	8.5							64		64
PD000587			12	59	57	59	57											58	6	58	6
PD000620	57	3	9	47	48	47	51		5.5	5	6					48.25								48.25
PD000620			12	45	40	42	44									42.75	5.5							42.75	5.5
PD000697	51	2	9	45	37	60	47		2.5	0	5					47.25						47.25
PD000697			12	45	37	55	42									44.75	2.5					44.75	2.5
PD000709	56	2	9	39	36	40	41		4	3.5	4.5					39						39
PD000709			12	35	33	35	37									35	4					35	4
PD000766	54	3	9	65	49	64	63		3.75	4	3.5					60.25								60.25
PD000766			12	57	49	64	56									56.5	3.75							56.5	3.75
PD000784	57	1	9	64	57	70	65		1.5	1.5	1.5					64				64
PD000784			12	61	57	68	64									62.5	1.5			62.5	1.5
PD000805	59	2	9	55	49	65	54		5.5	5.5	5.5					55.75						55.75
PD000805			12	48	45	57	51									50.25	5.5					50.25	5.5
PD000896	41	3	9	68	74	78	76		4.75	5.5	4			74										74
PD000896			12	65	66	77	69							69.25	4.75									69.25	4.75
PD000984	46	1	9	59	59	61	69		4	3.5	4.5			62						62
PD000984			12	56	55	60	61							58	4					58	4
PD000988	76	3	9	41	38	47	50		3.25	2	4.5							44						44
PD000988			12	38	37	42	46											40.75	3.25					40.75	3.25
PD001001	66	1	9	41	42	45	47		4.25	5.5	3							43.75		43.75
PD001001			12	35	37	42	44											39.5	4.25	39.5	4.25
PD001088	76	3	9	39	38	42	46		5.25	4.5	6							41.25						41.25
PD001088			12	33	35	35	41											36	5.25					36	5.25
PD001158	65	3	9	35	37	35	39		3.5	1	6							36.5						36.5
PD001158			12	34	36	31	31											33	3.5					33	3.5
PD001296	56	2	9	47	45	52	56		2.25	2	2.5					50						50
PD001296			12	47	41	51	52									47.75	2.25					47.75	2.25
PD001307	56	3	9	46	51	50	52		4	2	6					49.75								49.75
PD001307			12	45	48	44	46									45.75	4							45.75	4
PD001322	49	4	9	58	52	63	62		4.25	2.5	6			58.75												58.75
PD001322			12	54	51	55	58							54.5	4.25											54.5	4.25
PD001327	36	3	9	58	62				4	4		60												60
PD001327			12	54	58							56	4											56	4
PD001343	54	2	9	69	65	74	75		1.75	1.5	2					70.75						70.75
PD001343			12	67	64	74	71									69	1.75					69	1.75
PD001368	61	2	9	45	48	61	60		4.25	1.5	7							53.5				53.5
PD001368			12	44	46	54	53											49.25	4.25			49.25	4.25
PD001369	56	3	9	59	61	69	70		3	1	5					64.75								64.75
PD001369			12	58	60	65	64									61.75	3							61.75	3
PD001401	55	3	9	41	38	45	42		4.5	4.5	4.5					41.5								41.5
PD001401			12	37	33	39	39									37	4.5							37	4.5
PD001407	69	4	9	53	51	59	60		3.25	5	1.5							55.75								55.75
PD001407			12	47	47	57	59											52.5	3.25							52.5	3.25
PD001565	59	1	9	52	58	62	62		2.75	5	0.5					58.5				58.5
PD001565			12	47	53	61	62									55.75	2.75			55.75	2.75
PD001614	60	2	9	56	59	61	58		2.25	2	2.5							58.5				58.5
PD001614			12	54	57	57	57											56.25	2.25			56.25	2.25
PD002165	57	3	9	64	60	68	68		3	0	6					65								65
PD002165			12	63	61	63	61									62	3							62	3
PD002172	62	3	9	53	51	65	70		3	3.5	2.5							59.75						59.75
PD002172			12	49	48	63	67											56.75	3					56.75	3
PD002185	63	3	9	57	57	69	63		6.25	6	6.5							61.5						61.5
PD002185			12	51	51	62	57											55.25	6.25					55.25	6.25
PD002205	66	2	9	38	40	47	46		1.75	2	1.5							42.75				42.75
PD002205			12	36	38	46	44											41	1.75			41	1.75
PD002263	51	2	9	42	37	49	48		3.5	2	5					44						44
PD002263			12	40	35	43	44									40.5	3.5					40.5	3.5
PD002293	46	2	9	63	70	82	87		4.5	2.5	6.5			75.5								75.5
PD002293			12	60	68	73	83							71	4.5							71	4.5
PD002295	78	2	9	41	43	49	53		3.25	3.5	3							46.5				46.5
PD002295			12	38	39	47	49											43.25	3.25			43.25	3.25
PD002335	48	3	9	58	63	61	69		3	3	3			62.75										62.75
PD002335			12	55	60	56	68							59.75	3									59.75	3
PD002356	59	1	9	57	56	70	69		0.75	0	1.5					63				63
PD002356			12	57	56	69	67									62.25	0.75			62.25	0.75
PD002370	49	2	9	74	74	85	85		4.25	2.5	6			79.5								79.5
PD002370			12	70	73	78	80							75.25	4.25							75.25	4.25
PD002378	76	2	9	43	44	59	61		3.75	2.5	5							51.75				51.75
PD002378			12	41	41	54	56											48	3.75			48	3.75
PD002391	63	2	9	67	66	74	73		2.25	0.5	4							70				70
PD002391			12	66	66	69	70											67.75	2.25			67.75	2.25
PD002342	59	2	9	49	65	61	84		3.75	4	3.5					64.75						64.75
PD002342			12	49	57	59	79									61	3.75					61	3.75
PD002431	24	3	9	80	71	76	69		3.25	3.5	3	74												74
PD002431			12	77	67	75	64					70.75	3.25											70.75	3.25
PD002463	51	4	9	63	62	68	76		2.75	0.5	5					67.25										67.25
PD002463			12	62	62	65	69									64.5	2.75									64.5	2.75
PD002478	61	2	9	46	40	48	54		4	5.5	2.5							47				47
PD002478			12	40	35	47	50											43	4			43	4
PD002505	59	3	9	44	44	49	51		2.25	2	2.5					47								47
PD002505			12	42	42	48	47									44.75	2.25							44.75	2.25
PD002513	73	3	9	46	39	48	40		3.75	4	3.5							43.25						43.25
PD002513			12	42	35	42	39											39.5	3.75					39.5	3.75
PD002528	52	1	9	59	60	60	65		4.25	4.5	4					61				61
PD002528			12	51	59	56	61									56.75	4.25			56.75	4.25
PD002651	53	2	9	64	69	59	65		3.25	3	3.5					64.25						64.25
PD002651			12	62	65	55	62									61	3.25					61	3.25
PD002681	49	4	9	54	56	57	56		4.5	5	4			55.75												55.75
PD002681			12	49	51	51	54							51.25	4.5											51.25	4.5
PD000102	38	4	9	53		63			3	2	4	58														58
PD000102			12	51		59						55	3													55	3
PD000290	39	4	9	56	66	62	67		1.25	1	1.5	62.75														62.75
PD000290			12	54	66	59	67					61.5	1.25													61.5	1.25
PD000454	37	3	9			50	41		4		4	45.5												45.5
PD000454			12			46	37					41.5	4											41.5	4
PD001523	34	4	9		63		62		4	6	2	62.5														62.5
PD001523			12		57		60					58.5	4													58.5	4
PD001525	39	3	9		53		59		1.5	4	-1	56												56
PD001525			12		49		60					54.5	1.5											54.5	1.5
PD001535	39	3	9	64			66		2	4	0	65												65
PD001535			12	60			66					63	2											63	2
PD001791	39	2	9		64		62		1.5	3	0	63										63
PD001791			12		61		62					61.5	1.5									61.5	1.5
PD002043	29	4	9		47		52		4.5	5	4	49.5														49.5
PD002043			12		42		48					45	4.5													45	4.5
PD002461	35	3	9		82		87		2.5	1	4	84.5												84.5
PD002461			12		81		83					82	2.5											82	2.5
PD002789	35	2	9		55				2	2		55										55
PD002789			12		53							53	2									53	2
PD002526	38	3	9				38		2		2	38												38
PD002526			12				36					36	2											36	2
PD000100	42	3	9		59		70		2.5	2	3			64.5										64.5
PD000100			12		57		67							62	2.5									62	2.5
PD000208	47	4	9	52		57			5.5	5	6			54.5												54.5
PD000208			12	47		51								49	5.5											49	5.5
PD000243	47	4	9	50	45	48	46		2.25	3.5				47.25												47.25
PD000243			12	47	41	47	45							45	2.25											45	2.25
PD000483	43	3	9	52	50	54	54		4.75	6	3.5			52.5										52.5
PD000483			12	47	43	52	49							47.75	4.75									47.75	4.75
PD000414	41	4	9		62		65		1.5	1	2			63.5												63.5
PD000414			12		61		63							62	1.5											62	1.5
PD000524	49	4	9	31	33				4.5	4.5				32												32
PD000524			12	26	29									27.5	4.5											27.5	4.5
PD000582	47	4	9			47	42		3					44.5												44.5
PD000582			12			43	40							41.5	3											41.5	3
PD000669	40	3	9	42	31				1.5	1.5				36.5										36.5
PD000669			12	42	28									35	1.5									35	1.5
PD000788	49	3	9		61		87		3	4	2			74										74
PD000788			12		57		85							71	3									71	3
PD000834	41	4	9		40		46		2	1	3			43												43
PD000834			12		39		43							41	2											41	2
PD000182	45	3	9	44		47			5	5				45.5										45.5
PD000182			12	39		42								40.5	5									40.5	5
PD000952	45	3	9	50		56			2.5	2	3			53										53
PD000952			12	48		53								50.5	2.5									50.5	2.5
PD001107	49	3	9	40		46			2.5	4	1			43										43
PD001107			12	36		45								40.5	2.5									40.5	2.5
PD001252	42	2	9			64	69		4		4			66.5								66.5
PD001252			12			61	64							62.5	4							62.5	4
PD001313	47	2	9	57	55				2.5	2.5				56								56
PD001313			12	53	54									53.5	2.5							53.5	2.5
PD001347	41	3	9	58		59			4	4	4			58.5										58.5
PD001347			12	54		55								54.5	4									54.5	4
PD001513	44	4	9	40		42			2	2	2			41												41
PD001513			12	38		40								39	2											39	2
PD001564	48	3	9		57		67		4	4	4			62										62
PD001564			12		53		63							58	4									58	4
PD001772	45	3	9		50		43		1.5	2				46.5										46.5
PD001772			12		48		42							45	1.5									45	1.5
PD000022	56	3	9	56	54				1.5	1.5						55								55
PD000022			12	54	53											53.5	1.5							53.5	1.5
PD000081	58	1	9	57		67			2.5	3	2					62				62
PD000081			12	54		65										59.5	2.5			59.5	2.5
PD000098	59	2	9	54	56				4	4						55						55
PD000098			12	50	52											51	4					51	4
PD000326	50	3	9	64	58	67	68		4	2						64.25								64.25
PD000326			12	62	56	62	61									60.25	4							60.25	4
PD000429	57	2	9	62	59				1.5	1.5						60.5						60.5
PD000429			12	61	57											59	1.5					59	1.5
PD000597	57	2	9		48		54		2	4	0					51						51
PD000597			12		44		54									49	2					49	2
PD000612	50	2	9		26		39		6	9	3					32.5						32.5
PD000612			12		17		36									26.5	6					26.5	6
PD000972	51	4	9	55		58			8	3						56.5										56.5
PD000972			12	52		45										48.5	8									48.5	8
PD001373	51	2	9		63		69		4	2	6					66						66
PD001373			12		61		63									62	4					62	4
PD001472	51	2	9	48		51			2	1	3					49.5						49.5
PD001472			12	47		48										47.5	2					47.5	2
[truncated: 3 more columns]
