# Supplementary material for: Mammographic compression in Asian women
Source: PLoS One. 2017 Apr 18;12(4):e0175781. doi: 10.1371/journal.pone.0175781 (PMC5395189; doi:10.1371/journal.pone.0175781)
Supplement: S3 Data — (XLSX) [file pone.0175781.s003.xlsx]

## Sheet: RMI156
Observer	fiber_28kVp_0mm	mass_28kVp_0mm	calcification_28kVp_0mm	total_28kVp_0mm	fiber_28kVp_5mm	mass_28kVp_5mm	calcification_28kVp_5mm	total_28kVp_5mm	fiber_30kVp_0mm	mass_30kVp_0mm	calcification_30kVp_0mm	total_30kVp_0mm	fiber_30kVp_5mm	mass_30kVp_5mm	calcification_30kVp_5mm	total_30kVp_5mm
A	6	5	5	16	5.5	4.5	4	14	6	4.5	4	14.5	5	4.5	4	13.5
B	5.5	5	4.5	15	5	4.5	4	13.5	5.5	5	4.5	15	5	4.5	4	13.5
C	5	4.5	4.5	14	5	4.5	4.5	14	5	4.5	4.5	14	5	4.5	4.5	14
D	5	4.5	4.5	14	5	4	4.5	13.5	5	4.5	4.5	14	5	4	4.5	13.5
28 kVp										30 kVp
	fiber		mass		calcification		total				fiber		mass		calcification		total
	mean	sd	mean	sd	mean	sd	mean	sd			mean	sd	mean	sd	mean	sd	mean	sd
Without PMMA	5.375	0.478714	4.75	0.288675	4.625	0.25	14.75	0.957427		Without PMMA	5.375	0.478714	4.625	0.25	4.375	0.25	14.375	0.478714
With 5 mm PMMA	5.125	0.25	4.375	0.25	4.25	0.288675	13.75	0.288675		With 5 mm PMMA	5	0	4.375	0.25	4.25	0.288675	13.625	0.25
